# Supplementary material for: Identifying Evidence-Informed Physical Activity Apps: Content Analysis
Source: JMIR Mhealth Uhealth. 2018 Dec 18;6(12):e10314. doi: 10.2196/10314 (PMC6315275; doi:10.2196/10314)
Supplement: Multimedia Appendix 1 [file mhealth_v6i12e10314_app1.xlsx]

## Sheet: Tabelle1
Reviewer1	Reviewer2	still available (13.2.17)? (j/n)	technical problems (j/n)?	define technical problems	ID	Name	Downloads	Costs	Guideline	Commentaries	Reason for exclusion
JS	BS	yes	yes	if you click on the feature 'options' then app crashes (1 reviewer)	2017	Schrittzähler-App BG Verkehr	8	0	10000 steps	not available in App Store (1 Reviewer)	technical problems
CP	BS	yes	no		2026	Runtastic Pedometer PRO	10	1.99	10000 steps	missing PA guideline in App	no PA guidline
CP	BS	yes	no		2150	Gehen Pedometer - Anmelden Pro	4	1.47	10000 steps		no PA guideline
MK	JS	yes	yes	MK: The app works properly only for one day and then it has crashed. But, it still count steps. (2 reviewer), only 9 ppl downloaded the app	2229	FireRunner	4	0	10000 steps		technical problems
MK	BS	yes	no		2270	Lark Chat	8	0	created by Stanford and Harvard health experts	CP: no pA guidelines mentionend in the description of the app, expensive weight tracking, lack of interoperability MK: Lack interoperability with other apps to migrate or import data from other apps, expensive additional weigh loss feature	included
CP	BS	yes	no		3641	Pedometer - Walk Step Counter	7	0	10000 steps	no PA guideline	no PA guideline
CP	BS	yes	no		3643	Pedometer - Walk Track Step	8	0	10000 steps	no PA guideline	no PA guideline
		no	no		3645	Hybrid Pedometer Step Counter	6	0			no longer available at google play store
MK	JS	yes	no		3657	Tracker-Pedometer-Schritt Coun	7	0	10000 steps	no PA tracking	PA could not be objectively measured
MK	JS	yes	yes	not working in backround, have to start and open the app every time	3660	Schrittzähler Schritt Zählen	8	0	10000 steps		no PA guideline
MK	JS	yes	yes	App crashes every time when you open it	3662	Ready, Step, Go!	8	0	10000 steps		technical problems
MK	JS	yes	yes	MK: Counts steps with simply moving the phone with your hand, you can lower the sensitivity to the possible minimum but it doesn't cout steps correctly, it is battery intensive, you always need to open the app to count steps, heats up the phone. One user commented "This app really sucks". Verbatim extacted from the users feedback.	3668	Pedometer, Step Counter	8	0	10000 steps	battery intensive, 10000 steps guideline in description	no PA guidline
CP	BS	yes	yes	smartphone chrashes when using this app (1 reviewer)	3670	Step Into Health	8	0	10000 steps		technical problems
JS	MK	yes	no		3671	Schrittzähler und Kalorien	8	0	10000 steps	missing PA guideline in App	no PA guidline
JS	MK	yes	no		3679	Step Counter	9	0	10000 steps	battery intense,memory intense, no accurate PA tracking, no accurate heart rate tracking	included
CP	BS	yes	no		3689	Pedometer	8	0	10000 steps		included
MK	JS	yes	yes	counting steps when moving phone	3827	AnyStepFree	6	0	take at least 8000 steps a day		no PA guideline
MK	JS	yes	yes	Two similar apps in Google play. Two of them never worked for two raters due to immediate crash reports.	3847	iQ Fit Club	4	0	10000 steps		technical problems
MK	JS	yes	no		3911	Health Mate	11	0	the recommended 30 minutes of moderate activity per day		included
	BS	no (already installed on my phone)	yes	if you click any of the buttons of features then app chrashes (1 reviewer)	4165	Steps Mania Spaß Schrittzähler	10	0	10000 steps		no longer available at google play store
MK	JS	yes	no		4173	Schrittzähler und Kalorien	10	0	10000 steps	missing PA guideline in App	no PA guideline
MK	JS	yes	yes	MK: This app doesn't automatically sense properly to identify whether I am biking, walking, or driving. It simply measures distance covered between points.	4178	Momentum Tracker: GPS Laufen	6	0	e.g. calculation of calories and training intensity is based on recent scientific publications	PA guideline has to be checked, app was excluded because there is no PA guideline in the app	no PA guideline
JS	BS	yes	no		4196	Pacer Health	12	0	10000 steps	inaccurate counting of steps (when moving arm)	included
	BS	no	no		4211	Exercise Buddy: Timer+Calories	7	0	ACSM, no longer availible in Google Play Store	no longer available at google play store	no longer available at google play store
MK	BS	yes	yes	BS: pedometer always starts and stops step counting, doesn't count in background modus (1 reviewer) MK: Very inaccurate, counts steps while simply moving/shaking the phonewith hand, stacks our phones	4228	Schrittzähler Kalorienzähler	7	0	10000 steps	PA guideline only in app description, should the app therefor be excluded?	no PA guideline
JS	BS	yes	no		4232	Schritt Schrittzähler Kalorien	10	0	10000 steps	does not work in the backround, bad translation, not accurate, counts steps when moving phone, battery intensive app was excluded because there is no PA guideline in the app	no PA guideline
JS	MK	yes	no		4240	Schrittzähler Kalorien Schritt	9	0	10000 steps	The design and funktionality is copied from 4232 but a different developer is declared, missing PA guideline in the app.	no PA guideline
JS	MK	yes	no		4273	Trainieren mit moveguard	6	0	scientifically founded	unclear whether PA guideline in paid version, Pa could not be objectively measured JS: just a Health-Check in free version possible, have to pay for an individual training plan!	PA could not be objectively measured
	BS	no	no		4329	MSN Gesundheit & Fitness	10	0	References sources like Harvard Health Publications, Cengage, Healthline und viele mehr.	no longer available at google play store	no longer available at google play store
JS		yes (small changes in the description)	no		4420	Fitness Tracker	6	0	scientifically determined formulas	JS: excluded because of lacking objective measurement!	PA could not be objectively measured
CP	BS	yes	no		4425	The Walk: Fitness Tracker Game	8	3.39	Created with the NHS and the UK's Department of Health	30 min per walk (we assume it is based on the WHO guideline)	included
CP	BS	yes	no		4475	Time to Move	4	0.99	30 minutes of exercise a day will improve your health	no PA guideline	no PA guideline

## Sheet: exclusion
	Excluded by	number of apps
	no longer available	4
	technical problems	5
	no PA guideline	14
	no objective measurement of PA	3
	total	26
				1	light version	1	excluded before
				2	missing PA guideline in App	14
				3	missing PA guideline in App
				4	missing PA guideline in App
				5	missing PA guideline in App
				6	missing PA guideline in App
				7	no PA guideline
				8	no PA guideline
				9	no PA guideline
				10	no PA guideline
				11	no PA guideline
				12	no PA guideline
				13	No PA guidline
				14	No PA guidline
				15	No PA guidline
				16	not available anymore	4
				17	not available anymore
				18	no longer available at google play store
				19	no longer available at google play store
				20	technical problems	5
				21	technical problems
				22	technical problems
				23	technical problems
				24	technical problems
				25	Pa could not be objectively measured	3
				26	Pa could not be objectively measured
				27	Pa could not be objectively measured
